# Supplementary material for: Palladium-Catalyzed Stereoselective Construction of 1,3-Stereocenters Displaying Axial and Central Chirality via Asymmetric Alkylations
Source: Molecules. 2023 Mar 24;28(7):2927. doi: 10.3390/molecules28072927 (PMC10096308; doi:10.3390/molecules28072927)
Supplement: Supplementary file 1 [file molecules-28-02927-s001.zip]

Archive with 1 entries (1 files):
- molecules-2281822-supplementary.pdf
